# Supplementary material for: ﻿ Coleus (Lamiaceae) in Peninsular Malaysia including two new species
Source: PhytoKeys. 2021 Dec 6;186:93–110. doi: 10.3897/phytokeys.186.62018 (PMC8671706; doi:10.3897/phytokeys.186.62018)
Supplement: XML Treatment for Coleus hairulii [file phytokeys.186.62018-treatment1.xml]

<!DOCTYPE tp:taxon-treatment
  PUBLIC "-//TaxonX//DTD Taxonomic Treatment Publishing DTD v0 20100105//EN" "tax-treatment-NSO.dtd">
<tp:taxon-treatment xmlns:tp="http://www.plazi.org/taxpub"><tp:treatment-meta><kwd-group><label>Taxon classification</label><kwd>
                <named-content content-type="kingdom">Plantae</named-content>
              </kwd><kwd>
                <named-content content-type="order">Lamiales</named-content>
              </kwd><kwd>
                <named-content content-type="family">Lamiaceae</named-content>
              </kwd></kwd-group><mixed-citation publication-type="journal"><person-group><name><surname>Kiew</surname><given-names>Ruth</given-names></name><name><surname>Kamin</surname><given-names>Imin</given-names></name></person-group><article-title>﻿ <italic><tp:taxon-name><tp:taxon-name-part taxon-name-part-type="genus" reg="Coleus">Coleus</tp:taxon-name-part></tp:taxon-name></italic> (<tp:taxon-name><tp:taxon-name-part taxon-name-part-type="family">Lamiaceae</tp:taxon-name-part></tp:taxon-name>) in Peninsular Malaysia including two new species</article-title><source>PhytoKeys</source><day>06</day><month>12</month><year>2021</year><volume>186</volume><fpage>93</fpage><lpage>110</lpage><pub-id pub-id-type="doi">10.3897/phytokeys.186.62018</pub-id></mixed-citation></tp:treatment-meta><tp:nomenclature><label>﻿1.</label><tp:taxon-name>
              <object-id xmlns:xlink="http://www.w3.org/1999/xlink" content-type="arpha" xlink:type="simple">B8A5CB9B-55ED-51B8-BBBF-77469751CFA9</object-id>
              <tp:taxon-name-part taxon-name-part-type="genus" reg="Coleus">Coleus</tp:taxon-name-part>
              <tp:taxon-name-part taxon-name-part-type="species" reg="hairulii">hairulii</tp:taxon-name-part>
              <object-id xmlns:xlink="http://www.w3.org/1999/xlink" content-type="ipni" xlink:type="simple">urn:lsid:ipni.org:names:77234076-1</object-id>
            </tp:taxon-name><tp:taxon-authority>Kiew</tp:taxon-authority><tp:taxon-status xmlns:xlink="http://www.w3.org/1999/xlink" xlink:type="simple">sp. nov.</tp:taxon-status></tp:nomenclature><tp:treatment-sec sec-type="diagnosis" id="SECID0EGDAE"><title>Diagnosis.</title><p>Most similar to <italic><tp:taxon-name><tp:taxon-name-part taxon-name-part-type="genus" reg="Coleus">Coleus</tp:taxon-name-part><tp:taxon-name-part taxon-name-part-type="species" reg="paniculatus">paniculatus</tp:taxon-name-part></tp:taxon-name></italic> Benth. (as <italic><tp:taxon-name><tp:taxon-name-part taxon-name-part-type="genus" reg="Plectranthus">Plectranthus</tp:taxon-name-part><tp:taxon-name-part taxon-name-part-type="species" reg="glabratus">glabratus</tp:taxon-name-part></tp:taxon-name></italic> (Benth.) Alston in <xref ref-type="bibr" rid="B14">Suddee et al. 2004</xref>) from southern Thailand in its habit (both are low, little branched or unbranched herbs), in their inflorescences with conspicuous side branches and cymules with more than 3 flowers, but <italic><tp:taxon-name><tp:taxon-name-part taxon-name-part-type="genus" reg="Coleus">Coleus</tp:taxon-name-part><tp:taxon-name-part taxon-name-part-type="species" reg="hairulii">hairulii</tp:taxon-name-part></tp:taxon-name></italic> (Figure <xref ref-type="fig" rid="F3">2</xref>) is different (Table <xref ref-type="table" rid="T1">1</xref>) in its short branches from the inflorescence axis 2.5–4 cm long, i.e. 3–5 times shorter than the inflorescence length (vs. branches from the inflorescence axis 5.5–10 cm long and 2–3 times shorter than the inflorescence), and its calyx 6–7 mm long in fruit (vs. 4–6 mm long).</p><table-wrap id="T1" position="float" orientation="portrait"><label>Table 1.</label><caption><p><italic><tp:taxon-name><tp:taxon-name-part taxon-name-part-type="genus" reg="Coleus">Coleus</tp:taxon-name-part><tp:taxon-name-part taxon-name-part-type="species" reg="hairulii">hairulii</tp:taxon-name-part></tp:taxon-name></italic> and <italic><tp:taxon-name><tp:taxon-name-part taxon-name-part-type="genus" reg="Coleus">C.</tp:taxon-name-part><tp:taxon-name-part taxon-name-part-type="species" reg="paniculatus">paniculatus</tp:taxon-name-part></tp:taxon-name></italic> compared.</p></caption><table id="TID0E1DAG" rules="all"><tbody><tr><th rowspan="1" colspan="1">Character</th><th rowspan="1" colspan="1">
                      <italic>
                        <tp:taxon-name><tp:taxon-name-part taxon-name-part-type="genus" reg="Coleus">C.</tp:taxon-name-part><tp:taxon-name-part taxon-name-part-type="species" reg="hairulii">hairulii</tp:taxon-name-part></tp:taxon-name>
                      </italic>
                    </th><th rowspan="1" colspan="1">
                      <italic>
                        <tp:taxon-name><tp:taxon-name-part taxon-name-part-type="genus" reg="Coleus">C.</tp:taxon-name-part><tp:taxon-name-part taxon-name-part-type="species" reg="paniculatus">paniculatus</tp:taxon-name-part></tp:taxon-name>
                      </italic>
                    </th></tr><tr><td rowspan="1" colspan="3">Stem</td></tr><tr><td rowspan="1" colspan="1"><italic>height</italic> (<italic>cm</italic>)</td><td rowspan="1" colspan="1">15–30(–40)</td><td rowspan="1" colspan="1">to 50</td></tr><tr><td rowspan="1" colspan="1"><italic>diameter</italic> (<italic>mm</italic>)</td><td rowspan="1" colspan="1">ca. 2</td><td rowspan="1" colspan="1">3–4</td></tr><tr><td rowspan="1" colspan="3">Leaves</td></tr><tr><td rowspan="1" colspan="1"><italic>petiole length</italic> (<italic>cm</italic>)</td><td rowspan="1" colspan="1">2–6.5</td><td rowspan="1" colspan="1">4–7</td></tr><tr><td rowspan="1" colspan="1"><italic>lamina length × width</italic> (<italic>cm</italic>)</td><td rowspan="1" colspan="1">5–6 × 3.3–4.5</td><td rowspan="1" colspan="1">1.5–12 × 1–7.5</td></tr><tr><td rowspan="1" colspan="1">
                      <italic>margin</italic>
                    </td><td rowspan="1" colspan="1">shallowly crenate</td><td rowspan="1" colspan="1">regularly crenate</td></tr><tr><td rowspan="1" colspan="1">
                      <italic>vein no.</italic>
                    </td><td rowspan="1" colspan="1">4–5</td><td rowspan="1" colspan="1">ca. 6</td></tr><tr><td rowspan="1" colspan="3">Inflorescences</td></tr><tr><td rowspan="1" colspan="1"><italic>total length</italic> (<italic>cm</italic>)</td><td rowspan="1" colspan="1">13–18</td><td rowspan="1" colspan="1">17–30</td></tr><tr><td rowspan="1" colspan="1"><italic>length side branches</italic> (<italic>cm</italic>)</td><td rowspan="1" colspan="1">2.5–4</td><td rowspan="1" colspan="1">5.5–10</td></tr><tr><td rowspan="1" colspan="3">Flowers</td></tr><tr><td rowspan="1" colspan="1"><italic>calyx length in fruit</italic> (<italic>mm</italic>)</td><td rowspan="1" colspan="1">6–7</td><td rowspan="1" colspan="1">4–6</td></tr><tr><td rowspan="1" colspan="1"><italic>length anterior corolla lobe</italic> (<italic>mm</italic>)</td><td rowspan="1" colspan="1">9–14</td><td rowspan="1" colspan="1">5–8</td></tr><tr><td rowspan="1" colspan="1">
                      <italic>inner surface of anterior lobe</italic>
                    </td><td rowspan="1" colspan="1">densely hirsute</td><td rowspan="1" colspan="1">pubescent</td></tr></tbody></table></table-wrap></tp:treatment-sec><tp:treatment-sec sec-type="material" id="SECID0ENMAE"><title>Type.</title><p>Malaysia. Peninsular Malaysia: Kedah, Baling District, Gunung Pulai, Kepala Gajah, trail to summit <named-content xmlns:xlink="http://www.w3.org/1999/xlink" content-type="dwc:verbatimCoordinates" xlink:type="simple"><named-content content-type="geo-json" specific-use="{&#34;type&#34;:&#34;Point&#34;,&#34;coordinates&#34;:[100.883833,5.667500]}" id="NCID0EWMAE" xlink:type="simple">5°40.05'N, 100°53.03'E</named-content></named-content>, 19 Nov 2019, Wan Syafiq &amp; R. Kiew FRI 99402 (holotype KEP!; isotypes K!, SAN!, SAR!, SING!).</p></tp:treatment-sec><tp:treatment-sec sec-type="description" id="SECID0E2MAE"><title>Description.</title><p>Soft unbranched herb, 15–30(–40) cm tall, erect becoming decumbent, not aromatic, stem quadrangular, ca. 2 mm thick, fleshy, glabrous. <bold><italic>Leaves</italic></bold> glabrous; petiole slender, 2–6.5 cm long, decreasing in length in the upper leaves; lamina thinly membranous, ovate to broadly ovate, 5–6 × 3.3–4.5 cm, base rounded to truncate, margin shallowly crenate, apex acute to acuminate, pale green beneath; veins 4–5 on either side of midrib. <bold><italic>Inflorescence</italic></bold> thyrsoid, terminal, erect, 13–18 cm long, shortly glandular pubescent, rachis and branches pale reddish, peduncle 7–9.5 cm long, 3–4 tiers of short side branches from the inflorescence axis, 2.5–4 cm long; cymes single-flowered; bracts sessile, foliose, lanceolate, apex acute, 6–7 × 2–3 mm; pedicels attached slightly above centre of calyx, 2.5–4 mm long at anthesis, 4–5 mm in fruit. <bold><italic>Flower</italic></bold> pendent; <italic>calyx</italic> obliquely campanulate, reddish brown, posterior lip rosy red, 2–3 mm long at anthesis, 10-veined, unequally 5-lobed, minutely puberulent, in fruit 6–7 mm long, 2.5–3 mm wide, posterior lip spathulate, apex subacute, 2–2.5 × 3 mm, anterior lip with 2 lateral and lower lobes sharply acute, slightly upcurved, lateral lobes ca. 2–2.5 mm long, slightly longer than the lower 2.5 mm; <italic>corolla</italic> (9–)20 mm long, minutely puberulent outside, pale or bluish purple except for the white posterior lip, tube sigmoid, basal ca. 3 mm very narrow ca. 1 mm wide, abruptly decurved and dilating to 3–4 mm wide across the mouth, posterior lip erect, ca. 8 × 6 mm, almost rounded with a broad median lobe deeply notched at apex, lateral lobes narrow, slightly longer than the median lobe, anterior lip boat-shaped and enclosing the stamens and style, 9–14 mm long, 5–6 mm deep and wide with a dense tuft of long translucent hairs in the inner lower half; <italic>stamens</italic> hardly exserted, only anther tips visible, in 2 pairs, filaments 7 and 8 mm long, anthers slightly obovoid, ca. 0. 5 mm long; stigma slightly bilobed, slightly exserted from tip of lower corolla lip. <bold><italic>Nutlets</italic></bold> orbicular in outline, bilaterally flattened, ca. 1 mm long; testa reddish brown, smooth.</p></tp:treatment-sec><tp:treatment-sec sec-type="distribution" id="SECID0ETNAE"><title>Distribution.</title><p>Endemic in Peninsular Malaysia, Kedah, Gunung Pulai, known only from two populations (trail to Gunung Pulai and Kampung Sungai Limau) at a single locality (Map <xref ref-type="fig" rid="F1">1</xref>).</p></tp:treatment-sec><tp:treatment-sec sec-type="Provisional conservation status" id="SECID0E4NAE"><title>Provisional conservation status.</title><p>Critically Endangered B1ab(i,iii,iv). The species is known only from one locality, with a low population size, estimated at less than a hundred individuals. The hill is threatened by a proposal for a cement quarry. (Assessed by A.R. Rafidah).</p></tp:treatment-sec><tp:treatment-sec sec-type="ecology" id="SECID0ECOAE"><title>Ecology.</title><p>Restricted to a limestone karst hill at ca. 90–155 m on lower slopes of the hill, growing in soil-filled cracks in the limestone rocks on or near wet, shaded vertical cliffs or between deep pinnacles on a low summit, locally common in a restricted area. It is not known if it is short-lived or an annual plant.</p></tp:treatment-sec><tp:treatment-sec sec-type="etymology" id="SECID0EHOAE"><title>Etymology.</title><p>Named for Mohd. Hairul b. Mohd. Amin (b. 1984), field staff in the KEP Herbarium, Forest Research Institute Malaysia, who first collected this species (Figure <xref ref-type="fig" rid="F2">1</xref>).</p><fig id="F2" position="float" orientation="portrait"><object-id xmlns:xlink="http://www.w3.org/1999/xlink" content-type="doi" xlink:type="simple">10.3897/phytokeys.186.62018.figure1</object-id><object-id xmlns:xlink="http://www.w3.org/1999/xlink" content-type="arpha" xlink:type="simple">9A450067-AE7E-578E-926C-D662D0E1B8FB</object-id><label>Figure 1.</label><caption><p><italic><tp:taxon-name><tp:taxon-name-part taxon-name-part-type="genus" reg="Coleus">Coleus</tp:taxon-name-part><tp:taxon-name-part taxon-name-part-type="species" reg="hairulii">hairulii</tp:taxon-name-part></tp:taxon-name></italic> Kiew, sp. nov. <bold>A</bold> Mohd. Hairul bin Mohd. Amin with a flowering specimen <bold>B</bold> habit and limestone habitat <bold>C</bold> inflorescence and flower enlarged. (Photographs: <bold>A</bold> by AR Ummul-Nazrah <bold>B</bold> by Wan Mohamad Syafiq bin Wan Putra and <bold>C</bold> by AR Rafidah).</p></caption><graphic xmlns:xlink="http://www.w3.org/1999/xlink" xlink:href="phytokeys-186-093-g002.jpg" position="float" orientation="portrait" xlink:type="simple" id="oo_619122.jpg"><uri content-type="original_file" xlink:type="simple">https://binary.pensoft.net/fig/619122</uri></graphic></fig><fig id="F3" position="float" orientation="portrait"><object-id xmlns:xlink="http://www.w3.org/1999/xlink" content-type="doi" xlink:type="simple">10.3897/phytokeys.186.62018.figure2</object-id><object-id xmlns:xlink="http://www.w3.org/1999/xlink" content-type="arpha" xlink:type="simple">9FB35E82-7B9C-526C-AA51-F6BD1BD213F7</object-id><label>Figure 2.</label><caption><p><italic><tp:taxon-name><tp:taxon-name-part taxon-name-part-type="genus" reg="Coleus">Coleus</tp:taxon-name-part><tp:taxon-name-part taxon-name-part-type="species" reg="hairulii">hairulii</tp:taxon-name-part></tp:taxon-name></italic> Kiew <bold>A</bold> flowering plant <bold>B</bold> flower side view <bold>C</bold> flower side view with corolla cut away to show stamens <bold>D</bold> flower side view to show hirsute patch on anterior lip <bold>E</bold> calyx in flower <bold>F</bold> calyx opened <bold>G</bold> stamen apex <bold>H</bold> ovary side view <bold>I</bold> glandular hairs of the pedicel <bold>J</bold> calyx in fruit <bold>K</bold> seed. (All from <italic>FRI 94402</italic>. Drawn by N. Mohamad Aidil).</p></caption><graphic xmlns:xlink="http://www.w3.org/1999/xlink" xlink:href="phytokeys-186-093-g003.jpg" position="float" orientation="portrait" xlink:type="simple" id="oo_619123.jpg"><uri content-type="original_file" xlink:type="simple">https://binary.pensoft.net/fig/619123</uri></graphic></fig></tp:treatment-sec><tp:treatment-sec sec-type="Additional specimen examined" id="SECID0EFRAE"><title>Additional specimen examined.</title><p><bold>Peninsular Malaysia, Kedah</bold>: Baling Hill, Kampung Sungai Limau, <named-content xmlns:xlink="http://www.w3.org/1999/xlink" content-type="dwc:verbatimCoordinates" xlink:type="simple"><named-content content-type="geo-json" specific-use="{&#34;type&#34;:&#34;Point&#34;,&#34;coordinates&#34;:[100.887167,5.673000]}" id="NCID0EQRAE" xlink:type="simple">5°40.38'N, 100°53.23'E</named-content></named-content>, 17 Nov 2011, Mohd. Hairul et al. FRI 54055 (K!, KEP!, SING!).</p></tp:treatment-sec><tp:treatment-sec sec-type="notes" id="SECID0EVRAE"><title>Note.</title><p>In discussions with AJ Paton (<italic>pers. comm</italic>.), he pointed out that the type of <italic><tp:taxon-name><tp:taxon-name-part taxon-name-part-type="genus" reg="Plectranthus">Plectranthus</tp:taxon-name-part><tp:taxon-name-part taxon-name-part-type="species" reg="glabratus">glabratus</tp:taxon-name-part></tp:taxon-name></italic> (Benth.) Alston (now <italic><tp:taxon-name><tp:taxon-name-part taxon-name-part-type="genus" reg="Coleus">C.</tp:taxon-name-part><tp:taxon-name-part taxon-name-part-type="species" reg="paniculatus">paniculatus</tp:taxon-name-part></tp:taxon-name></italic>) from Chennai (Madras) is a more robust plant with a thicker stem, bigger leaves and relatively shorter branches of the inflorescence compared with the three specimens from southern Thailand. <italic><tp:taxon-name><tp:taxon-name-part taxon-name-part-type="genus" reg="Coleus">Coleus</tp:taxon-name-part><tp:taxon-name-part taxon-name-part-type="species" reg="hairulii">hairulii</tp:taxon-name-part></tp:taxon-name></italic> resembles specimens from southern Thailand that are also all from limestone rocks (<xref ref-type="bibr" rid="B14">Suddee et al. 2004</xref>).</p></tp:treatment-sec><tp:treatment-sec><!--Section generated to contain objects referenced in tp:taxon-treatment.--><fig id="F1" position="float" orientation="portrait"><object-id xmlns:xlink="http://www.w3.org/1999/xlink" content-type="doi" xlink:type="simple">10.3897/phytokeys.186.62018.map1</object-id><object-id xmlns:xlink="http://www.w3.org/1999/xlink" content-type="arpha" xlink:type="simple">6711B850-3D55-5530-9475-4E1C6B5FAA33</object-id><label>Map 1.</label><caption><p>Distribution of <italic><tp:taxon-name><tp:taxon-name-part taxon-name-part-type="genus" reg="Coleus">Coleus</tp:taxon-name-part><tp:taxon-name-part taxon-name-part-type="species" reg="hairulii">hairulii</tp:taxon-name-part></tp:taxon-name></italic> (circle), <italic><tp:taxon-name><tp:taxon-name-part taxon-name-part-type="genus" reg="Coleus">C.</tp:taxon-name-part><tp:taxon-name-part taxon-name-part-type="species" reg="kunstleri">kunstleri</tp:taxon-name-part></tp:taxon-name></italic> (triangle) and <italic><tp:taxon-name><tp:taxon-name-part taxon-name-part-type="genus" reg="Coleus">C.</tp:taxon-name-part><tp:taxon-name-part taxon-name-part-type="species" reg="rafidahiae">rafidahiae</tp:taxon-name-part></tp:taxon-name></italic> (star) in Peninsular Malaysia.</p></caption><graphic xmlns:xlink="http://www.w3.org/1999/xlink" xlink:href="phytokeys-186-093-g001.jpg" position="float" orientation="portrait" xlink:type="simple" id="oo_619121.jpg"><uri content-type="original_file" xlink:type="simple">https://binary.pensoft.net/fig/619121</uri></graphic></fig></tp:treatment-sec><ref-list><ref id="B14"><mixed-citation xmlns:xlink="http://www.w3.org/1999/xlink" xlink:type="simple"><person-group><name name-style="western"><surname>Suddee</surname><given-names>S</given-names></name><name name-style="western"><surname>Paton</surname><given-names>AJ</given-names></name><name name-style="western"><surname>Parnell</surname><given-names>JAN</given-names></name></person-group> (<year>2004</year>) A taxonomic revision of the tribe <italic><tp:taxon-name><tp:taxon-name-part taxon-name-part-type="genus">Ocimeae</tp:taxon-name-part></tp:taxon-name></italic> Dumort. (<tp:taxon-name><tp:taxon-name-part taxon-name-part-type="family">Lamiaceae</tp:taxon-name-part></tp:taxon-name>) in continental South East Asia. II. <italic><tp:taxon-name><tp:taxon-name-part taxon-name-part-type="genus">Plectranthinae</tp:taxon-name-part></tp:taxon-name></italic>. Kew Bulletin 59(3): 379–414. <ext-link xlink:type="simple" ext-link-type="doi" xlink:href="10.2307/4110950">https://doi.org/10.2307/4110950</ext-link></mixed-citation></ref></ref-list></tp:taxon-treatment>
