# Supplementary material for: ﻿ Coleus (Lamiaceae) in Peninsular Malaysia including two new species
Source: PhytoKeys. 2021 Dec 6;186:93–110. doi: 10.3897/phytokeys.186.62018 (PMC8671706; doi:10.3897/phytokeys.186.62018)
Supplement: XML Treatment for Coleus rafidahiae [file phytokeys.186.62018-treatment4.xml]

<!DOCTYPE tp:taxon-treatment
  PUBLIC "-//TaxonX//DTD Taxonomic Treatment Publishing DTD v0 20100105//EN" "tax-treatment-NSO.dtd">
<tp:taxon-treatment xmlns:tp="http://www.plazi.org/taxpub"><tp:treatment-meta><kwd-group><label>Taxon classification</label><kwd>
                <named-content content-type="kingdom">Plantae</named-content>
              </kwd><kwd>
                <named-content content-type="order">Lamiales</named-content>
              </kwd><kwd>
                <named-content content-type="family">Lamiaceae</named-content>
              </kwd></kwd-group><mixed-citation publication-type="journal"><person-group><name><surname>Kiew</surname><given-names>Ruth</given-names></name><name><surname>Kamin</surname><given-names>Imin</given-names></name></person-group><article-title>﻿ <italic><tp:taxon-name><tp:taxon-name-part taxon-name-part-type="genus" reg="Coleus">Coleus</tp:taxon-name-part></tp:taxon-name></italic> (<tp:taxon-name><tp:taxon-name-part taxon-name-part-type="family">Lamiaceae</tp:taxon-name-part></tp:taxon-name>) in Peninsular Malaysia including two new species</article-title><source>PhytoKeys</source><day>06</day><month>12</month><year>2021</year><volume>186</volume><fpage>93</fpage><lpage>110</lpage><pub-id pub-id-type="doi">10.3897/phytokeys.186.62018</pub-id></mixed-citation></tp:treatment-meta><tp:nomenclature><label>﻿4.</label><tp:taxon-name>
              <object-id xmlns:xlink="http://www.w3.org/1999/xlink" content-type="arpha" xlink:type="simple">B004B890-F1C8-5AA4-8E74-D7FF37170965</object-id>
              <tp:taxon-name-part taxon-name-part-type="genus" reg="Coleus">Coleus</tp:taxon-name-part>
              <tp:taxon-name-part taxon-name-part-type="species" reg="rafidahiae">rafidahiae</tp:taxon-name-part>
              <object-id xmlns:xlink="http://www.w3.org/1999/xlink" content-type="ipni" xlink:type="simple">urn:lsid:ipni.org:names:77234077-1</object-id>
            </tp:taxon-name><tp:taxon-authority>Kiew</tp:taxon-authority><tp:taxon-status xmlns:xlink="http://www.w3.org/1999/xlink" xlink:type="simple">sp. nov.</tp:taxon-status></tp:nomenclature><tp:treatment-sec sec-type="diagnosis" id="SECID0EU4AE"><title>Diagnosis.</title><p>Unusual among Malaysian <italic><tp:taxon-name><tp:taxon-name-part taxon-name-part-type="genus" reg="Coleus">Coleus</tp:taxon-name-part></tp:taxon-name></italic> species in its branched inflorescence with yellowish white flowers (Figure <xref ref-type="fig" rid="F6">5</xref>). It resembles <italic><tp:taxon-name><tp:taxon-name-part taxon-name-part-type="genus" reg="Coleus">C.</tp:taxon-name-part><tp:taxon-name-part taxon-name-part-type="species" reg="calcicola">calcicola</tp:taxon-name-part></tp:taxon-name></italic> Murata from Thailand in its branched thyrsoid inflorescence with 1-flowered spaced cymes, in its calyx and yellowish white corolla but it is different in its larger laminas, 8.5–13.5 × 4–5.5 cm with longer petioles 2.5–8 cm long (vs. laminas 3–8 × 1.5–3 cm with petioles 0.5–1.5 cm long in <italic><tp:taxon-name><tp:taxon-name-part taxon-name-part-type="genus" reg="Coleus">C.</tp:taxon-name-part><tp:taxon-name-part taxon-name-part-type="species" reg="calcicola">calcicola</tp:taxon-name-part></tp:taxon-name></italic>).</p><fig id="F4" position="float" orientation="portrait"><object-id xmlns:xlink="http://www.w3.org/1999/xlink" content-type="doi" xlink:type="simple">10.3897/phytokeys.186.62018.figure3</object-id><object-id xmlns:xlink="http://www.w3.org/1999/xlink" content-type="arpha" xlink:type="simple">6D382C08-ABEC-5E52-96F4-BA011E196335</object-id><label>Figure 3.</label><caption><p><tp:taxon-name><tp:taxon-name-part taxon-name-part-type="genus" reg="Coleus">Coleus</tp:taxon-name-part><tp:taxon-name-part taxon-name-part-type="species" reg="monostachyus">monostachyus</tp:taxon-name-part></tp:taxon-name> (P.Beauv.) A.J.Paton subsp. <tp:taxon-name><tp:taxon-name-part taxon-name-part-type="genus" reg="Coleus"/><tp:taxon-name-part taxon-name-part-type="subspecies" reg="monostachyus">monostachyus</tp:taxon-name-part></tp:taxon-name><bold>A</bold> portion of fruiting spike <bold>B</bold> habit <bold>C</bold> top of flowering spike. (Photographs by PT Ong).</p></caption><graphic xmlns:xlink="http://www.w3.org/1999/xlink" xlink:href="phytokeys-186-093-g004.jpg" position="float" orientation="portrait" xlink:type="simple" id="oo_619124.jpg"><uri content-type="original_file" xlink:type="simple">https://binary.pensoft.net/fig/619124</uri></graphic></fig><fig id="F5" position="float" orientation="portrait"><object-id xmlns:xlink="http://www.w3.org/1999/xlink" content-type="doi" xlink:type="simple">10.3897/phytokeys.186.62018.figure4</object-id><object-id xmlns:xlink="http://www.w3.org/1999/xlink" content-type="arpha" xlink:type="simple">1C28471F-BE68-5D29-B84B-675E0CDC3423</object-id><label>Figure 4.</label><caption><p><italic><tp:taxon-name><tp:taxon-name-part taxon-name-part-type="genus" reg="Coleus">Coleus</tp:taxon-name-part><tp:taxon-name-part taxon-name-part-type="species" reg="rafidahiae">rafidahiae</tp:taxon-name-part></tp:taxon-name></italic> Kiew, sp. nov. <bold>A</bold> AR Rafidah on limestone hill with a <italic><tp:taxon-name><tp:taxon-name-part taxon-name-part-type="genus" reg="Monophyllaea">Monophyllaea</tp:taxon-name-part></tp:taxon-name></italic><bold>B</bold> inflorescence <bold>C</bold> flowering plant.</p></caption><graphic xmlns:xlink="http://www.w3.org/1999/xlink" xlink:href="phytokeys-186-093-g005.jpg" position="float" orientation="portrait" xlink:type="simple" id="oo_619125.jpg"><uri content-type="original_file" xlink:type="simple">https://binary.pensoft.net/fig/619125</uri></graphic></fig><fig id="F6" position="float" orientation="portrait"><object-id xmlns:xlink="http://www.w3.org/1999/xlink" content-type="doi" xlink:type="simple">10.3897/phytokeys.186.62018.figure5</object-id><object-id xmlns:xlink="http://www.w3.org/1999/xlink" content-type="arpha" xlink:type="simple">0EF3DB4F-824E-5C2E-8E9B-A479254BC6AF</object-id><label>Figure 5.</label><caption><p><italic><tp:taxon-name><tp:taxon-name-part taxon-name-part-type="genus" reg="Coleus">Coleus</tp:taxon-name-part><tp:taxon-name-part taxon-name-part-type="species" reg="rafidahiae">rafidahiae</tp:taxon-name-part></tp:taxon-name></italic> Kiew <bold>A</bold> flowering plant <bold>B</bold> portion of inflorescence <bold>C</bold> flower side view <bold>D</bold> flower from above <bold>E</bold> ovary <bold>F</bold> calyx in fruit <bold>G</bold> calyx opened <bold>H</bold> seeds side view. (All from <italic>FRI 87271</italic>. Drawn by N. Mohamad Aidil).</p></caption><graphic xmlns:xlink="http://www.w3.org/1999/xlink" xlink:href="phytokeys-186-093-g006.jpg" position="float" orientation="portrait" xlink:type="simple" id="oo_619126.jpg"><uri content-type="original_file" xlink:type="simple">https://binary.pensoft.net/fig/619126</uri></graphic></fig></tp:treatment-sec><tp:treatment-sec sec-type="material" id="SECID0ERCAG"><title>Type.</title><p>Peninsular Malaysia. Kelantan: Kuala Betis, Gunung Biol, <named-content xmlns:xlink="http://www.w3.org/1999/xlink" content-type="dwc:verbatimCoordinates" xlink:type="simple"><named-content content-type="geo-json" specific-use="{&#34;type&#34;:&#34;Point&#34;,&#34;coordinates&#34;:[101.755500,4.900167]}" id="NCID0E1CAG" xlink:type="simple">4°54.01'N, 101°45.33'E</named-content></named-content>, 19 July 2017, Imin, Ong &amp; Wan Shafiq FRI 87271 (holotype KEP!; isotype K!).</p></tp:treatment-sec><tp:treatment-sec sec-type="description" id="SECID0E6CAG"><title>Description.</title><p>Erect perennial, rather shrubby herb, to ca. 1 m tall. <bold><italic>Stems</italic></bold> brown and woody, branched, quadrangular, internodes 2–3 cm apart, ca. 4 mm thick, glabrous. <bold><italic>Leaves</italic></bold>: petiole slender, (2.5–)5.5–8 cm long, glabrous; lamina broadly elliptic to slightly ovate, 8.5–13.5 × 4–5.5 cm, base cuneate to truncate, margin crenate, apex acuminate, acumen 0.5–1.5 cm long, puberulous and densely dotted with minute glands on both sides; midrib white; veins inconspicuous beneath, 6–7 pairs on either side of midrib, midrib and veins slightly impressed above, slightly prominent beneath. <bold><italic>Inflorescence</italic></bold> terminal, branched lax thyrse, to 19 cm long, peduncle ca. 3.5 cm long, branches 5–6 cm long, 1.2–2.5 cm apart, glabrescent with a few minute hairs persisting near the apex, cymes 1-flowered, spaced on the branches. Bracts sessile, ovate, apex acute, 2–3 mm long, ciliate, pubescent, early caducous. Pedicels pubescent with gland-tipped hairs, ca. 2 mm long at anthesis, 3–4 mm in fruit. <bold><italic>Flower</italic></bold> with <italic>calyx</italic> campanulate, yellowish, pubescent with gland-tipped hairs, ca. 3.5 mm long at anthesis, in fruit 6–8 mm long, posterior lip erect, ovate, shortly acuminate at apex, constricted at base, 2–2.5 × 3–3.5 mm, margin entire; anterior lip 3.5–4 × 2–2.5 mm deeply divided into two teeth equal in length, ca. 2 mm long, slightly longer than posterior lip, lateral teeth obovate, 2–3 × 2–3 mm, spreading; tube 10-veined; <italic>corolla</italic> yellowish white, 7–12 mm long, minutely pubescent; posterior lobes minute rounded at apex; anterior lip ovate-oblong, 3–5 mm long, concave, shortly pubescent inside; tube ca. 7 mm long, not abruptly decurved above the calyx, dilated towards the throat; <italic>stamens</italic> included in anterior corolla lip; <italic>style</italic> bifid, subequal to anterior stamens; nectary exceeding ovary. <bold><italic>Nutlets</italic></bold> brown, ellipsoid, 1.75 mm long, 1.25 mm wide, smooth.</p></tp:treatment-sec><tp:treatment-sec sec-type="distribution" id="SECID0E3DAG"><title>Distribution.</title><p>Endemic in Peninsular Malaysia, Kelantan: Kuala Betis, Gunung Biol. Known only from two specimens from the type locality (Map <xref ref-type="fig" rid="F1">1</xref>).</p></tp:treatment-sec><tp:treatment-sec sec-type="Provisional conservation status" id="SECID0EGEAG"><title>Provisional conservation status.</title><p>Critically Endangered B1ab(i,iii,iv). The species occurs on a single karst limestone hill that lies outside the network of Totally Protected Areas. It is known from a single small population. (Assessed by A.R. Rafidah).</p></tp:treatment-sec><tp:treatment-sec sec-type="ecology" id="SECID0ELEAG"><title>Ecology.</title><p>Near the summit of a karst limestone hill at 325 m altitude.</p></tp:treatment-sec><tp:treatment-sec sec-type="etymology" id="SECID0EQEAG"><title>Etymology.</title><p>Rafidah binte Abdul Rahman (b. 1981), KEP botanist, active contributor to revisions for the Flora of Peninsular Malaysia and the team leader of the project ‘Towards a Conservation Strategy/Policy for Limestone Hills in Peninsular Malaysia: Understanding and Documenting Plant Biodiversity with Focus on Kelantan and Perlis Limestone Hills’ funded by the National Conservation Trust Fund (Figure <xref ref-type="fig" rid="F5">4</xref>).</p></tp:treatment-sec><tp:treatment-sec><!--Section generated to contain objects referenced in tp:taxon-treatment.--><fig id="F1" position="float" orientation="portrait"><object-id xmlns:xlink="http://www.w3.org/1999/xlink" content-type="doi" xlink:type="simple">10.3897/phytokeys.186.62018.map1</object-id><object-id xmlns:xlink="http://www.w3.org/1999/xlink" content-type="arpha" xlink:type="simple">6711B850-3D55-5530-9475-4E1C6B5FAA33</object-id><label>Map 1.</label><caption><p>Distribution of <italic><tp:taxon-name><tp:taxon-name-part taxon-name-part-type="genus" reg="Coleus">Coleus</tp:taxon-name-part><tp:taxon-name-part taxon-name-part-type="species" reg="hairulii">hairulii</tp:taxon-name-part></tp:taxon-name></italic> (circle), <italic><tp:taxon-name><tp:taxon-name-part taxon-name-part-type="genus" reg="Coleus">C.</tp:taxon-name-part><tp:taxon-name-part taxon-name-part-type="species" reg="kunstleri">kunstleri</tp:taxon-name-part></tp:taxon-name></italic> (triangle) and <italic><tp:taxon-name><tp:taxon-name-part taxon-name-part-type="genus" reg="Coleus">C.</tp:taxon-name-part><tp:taxon-name-part taxon-name-part-type="species" reg="rafidahiae">rafidahiae</tp:taxon-name-part></tp:taxon-name></italic> (star) in Peninsular Malaysia.</p></caption><graphic xmlns:xlink="http://www.w3.org/1999/xlink" xlink:href="phytokeys-186-093-g001.jpg" position="float" orientation="portrait" xlink:type="simple" id="oo_619121.jpg"><uri content-type="original_file" xlink:type="simple">https://binary.pensoft.net/fig/619121</uri></graphic></fig></tp:treatment-sec></tp:taxon-treatment>
