# Supplementary material for: ﻿ Coleus (Lamiaceae) in Peninsular Malaysia including two new species
Source: PhytoKeys. 2021 Dec 6;186:93–110. doi: 10.3897/phytokeys.186.62018 (PMC8671706; doi:10.3897/phytokeys.186.62018)
Supplement: XML Treatment for Coleus scutellarioides [file phytokeys.186.62018-treatment5.xml]

<!DOCTYPE tp:taxon-treatment
  PUBLIC "-//TaxonX//DTD Taxonomic Treatment Publishing DTD v0 20100105//EN" "tax-treatment-NSO.dtd">
<tp:taxon-treatment xmlns:tp="http://www.plazi.org/taxpub"><tp:treatment-meta><kwd-group><label>Taxon classification</label><kwd>
                <named-content content-type="kingdom">Plantae</named-content>
              </kwd><kwd>
                <named-content content-type="order">Lamiales</named-content>
              </kwd><kwd>
                <named-content content-type="family">Lamiaceae</named-content>
              </kwd></kwd-group><mixed-citation publication-type="journal"><person-group><name><surname>Kiew</surname><given-names>Ruth</given-names></name><name><surname>Kamin</surname><given-names>Imin</given-names></name></person-group><article-title>﻿ <italic><tp:taxon-name><tp:taxon-name-part taxon-name-part-type="genus" reg="Coleus">Coleus</tp:taxon-name-part></tp:taxon-name></italic> (<tp:taxon-name><tp:taxon-name-part taxon-name-part-type="family">Lamiaceae</tp:taxon-name-part></tp:taxon-name>) in Peninsular Malaysia including two new species</article-title><source>PhytoKeys</source><day>06</day><month>12</month><year>2021</year><volume>186</volume><fpage>93</fpage><lpage>110</lpage><pub-id pub-id-type="doi">10.3897/phytokeys.186.62018</pub-id></mixed-citation></tp:treatment-meta><tp:nomenclature><label>﻿5.</label><tp:taxon-name>
              <object-id xmlns:xlink="http://www.w3.org/1999/xlink" content-type="arpha" xlink:type="simple">10D126E5-0F2E-5F0E-AB2D-9DDB104E1929</object-id>
              <tp:taxon-name-part taxon-name-part-type="genus" reg="Coleus">Coleus</tp:taxon-name-part>
              <tp:taxon-name-part taxon-name-part-type="species" reg="scutellarioides">scutellarioides</tp:taxon-name-part>
            </tp:taxon-name><tp:taxon-authority>(L.) Benth.</tp:taxon-authority><tp:nomenclature-citation-list><tp:nomenclature-citation><tp:taxon-name>
                  <tp:taxon-name-part taxon-name-part-type="genus" reg="Coleus"/>
                  <tp:taxon-name-part taxon-name-part-type="species" reg="scutellarioides"/>
                </tp:taxon-name><comment><italic>in</italic> Wall., Pl. Asiat. Rar. 2: 15 (1830); Keng, Gard. Bull. Singapore 24: 51 (1969). <tp:taxon-name><tp:taxon-name-part taxon-name-part-type="genus" reg="Coleus">Coleus</tp:taxon-name-part><tp:taxon-name-part taxon-name-part-type="species" reg="scutellarioides">scutellarioides</tp:taxon-name-part><tp:taxon-name-part taxon-name-part-type="infraspecific-rank">var.</tp:taxon-name-part><tp:taxon-name-part taxon-name-part-type="variety" reg="scutellarioides">scutellarioides</tp:taxon-name-part></tp:taxon-name> Keng, Gard. Bull. Singapore 24: 53 (1969). Basionym: <tp:taxon-name><tp:taxon-name-part taxon-name-part-type="genus" reg="Ocimum">Ocimum</tp:taxon-name-part><tp:taxon-name-part taxon-name-part-type="species" reg="scutellarioides">scutellarioides</tp:taxon-name-part></tp:taxon-name> L., Sp. Pl. ed. 2, 2: 834 (1763) (as <tp:taxon-name><tp:taxon-name-part taxon-name-part-type="genus" reg="Ocymum">Ocymum</tp:taxon-name-part></tp:taxon-name>). Type: Majana (alba et rubra) <italic>in</italic> Rumphius, Herb. Amboin. 5: 291, t. 101 (1747), (lectotype, designated by Merrill, Interpr. Rumph. Herb. Amboin.: 460 (1917).) Homotypic synonyms: <tp:taxon-name><tp:taxon-name-part taxon-name-part-type="genus" reg="Plectranthus">Plectranthus</tp:taxon-name-part><tp:taxon-name-part taxon-name-part-type="species" reg="scutellarioides">scutellarioides</tp:taxon-name-part></tp:taxon-name> (L.) R.Br., Prodr. Fl. Nov. Holl.: 506 (1810); Blume, Bijdr. Fl. Ned. Ind.: 837 (1826); Keng, Fl. Malesiana Ser. I, 8: 389 (1978); Suddee et al., Kew Bull. 59: 410 (2004); Kiew in Henderson’s Malaysian Wild Flowers Dicotyledons: 298 (2014); Bramley, Fl. Malesiana Ser. I, 23: 296 (2019). <tp:taxon-name><tp:taxon-name-part taxon-name-part-type="genus" reg="Solenostemon">Solenostemon</tp:taxon-name-part><tp:taxon-name-part taxon-name-part-type="species" reg="scutellarioides">scutellarioides</tp:taxon-name-part></tp:taxon-name> (L.) Codd, Bothalia 11: 439 (1975); Turner, Gard. Bull. Singapore 47: 273 (1996 ‘1995’). Heterotypic synonyms: <tp:taxon-name><tp:taxon-name-part taxon-name-part-type="genus" reg="Coleus">Coleus</tp:taxon-name-part><tp:taxon-name-part taxon-name-part-type="species" reg="atropurpureus">atropurpureus</tp:taxon-name-part></tp:taxon-name> Benth. <italic>in</italic> Wall., Pl. Asiat. Rar. 2: 16 (1830); Prain, J. Asiat. Soc. Beng. 74, 2: 706 (1907); Ridley, Fl. Mal. Penins. 2: 646 (1923). Syntypes: Singapore <italic>Wall. Cat. 2733A</italic> (syntypes K!, K-W!). <tp:taxon-name><tp:taxon-name-part taxon-name-part-type="genus" reg="Coleus">Coleus</tp:taxon-name-part><tp:taxon-name-part taxon-name-part-type="species" reg="blumei">blumei</tp:taxon-name-part></tp:taxon-name> Benth., Labiat. Gen. Sp.: 56 (1832). Type: Java, <italic>Blume s.n.</italic> (lectotype L, designated by Suddee et al., Kew Bull. 59: 410 (2004).) </comment></tp:nomenclature-citation></tp:nomenclature-citation-list></tp:nomenclature><tp:treatment-sec sec-type="notes" id="SECID0EUIAG"><title>Note.</title><p>Here are included only references that cite Malaysian specimens. For synonomy under <italic><tp:taxon-name><tp:taxon-name-part taxon-name-part-type="genus" reg="Coleus">Coleus</tp:taxon-name-part></tp:taxon-name></italic> see Paton <italic>et al</italic>. Phytokeys 129 (2019) 1–158, for <italic><tp:taxon-name><tp:taxon-name-part taxon-name-part-type="genus" reg="Plectanthus">Plectanthus</tp:taxon-name-part></tp:taxon-name></italic> for continental South East Asia see <xref ref-type="bibr" rid="B14">Suddee et al. (2004)</xref> and for Malesia see <xref ref-type="bibr" rid="B1">Bramley (2019)</xref>.</p><p>The description provided here refers only to wild plants from Peninsular Malaysia.</p></tp:treatment-sec><tp:treatment-sec sec-type="description" id="SECID0ETJAG"><title>Description.</title><p>Erect or ascending sparsely branched herb, 30–60 cm tall, aromatic, without tubers. <bold><italic>Stem</italic></bold> and branches finely pubescent to glabrous. <bold><italic>Leaves</italic></bold> with petiole 1–5 cm; lamina ovate, (2.5–)4–7.5 × (2–)3–4 cm, plain dark green, base rounded or sometimes truncate, margin crenate with rounded teeth, apex acute, tip rounded, upper surface glabrous or with short hairs, lower surface pubescent on the main and secondary veins. <bold><italic>Inflorescences</italic></bold> terminal, unbranched spike or sometimes branched at base, to 40 cm long, flowers in few- to many-flowered verticils or in irregularly branched cymes, peduncles of the lateral cymes short or elongated. Bracts narrowly ovate to ovate, apex acute, pubescent, 2–8 mm long, caducous. Pedicels 1–2 mm long in flower, extending in fruit. <bold><italic>Flower</italic></bold>: <italic>calyx</italic> campanulate, 2–3 mm long, in fruit 4–8 mm, minutely pubescent; posterior lobe broadly ovate, subacute, recurved and erect, two lateral lobes of anterior lip short, oblong-obtuse, truncate or rounded, rarely mucronate with a tiny apiculate apex, about half as long as central lobes of anterior lip, these oblong to subulate, connate for two thirds their length, acuminate at apex, longer than posterior lobe, anterior lobe divided into 2 points; <italic>corolla</italic> 8(–13)–16 mm long, tube abruptly decurved above the calyx, white, 4–5, ca. 7.5 mm long, dilating widely to the throat, with scattered hairs; posterior lip with lobes pubescent, the two central lobes rounded, anterior lip deep or rosy violet, 4–5(–9) mm long; <italic>stamens</italic> not exserted from anterior lip. <bold><italic>Nutlets</italic></bold> broadly ovate or orbicular, brown to black, shining, 1–1.2 mm long, minutely tuberculate, mucilaginous when wet.</p></tp:treatment-sec><tp:treatment-sec sec-type="notes" id="SECID0EOKAG"><title>Note.</title><p><xref ref-type="bibr" rid="B12">Ridley (1923)</xref> and <xref ref-type="bibr" rid="B2">Burkill (1966)</xref> considered the coleus of gardens (i.e. <italic><tp:taxon-name><tp:taxon-name-part taxon-name-part-type="genus" reg="Coleus">Coleus</tp:taxon-name-part><tp:taxon-name-part taxon-name-part-type="species" reg="blumei">blumei</tp:taxon-name-part></tp:taxon-name></italic>) was introduced from Java and was distinct from Malayan <italic><tp:taxon-name><tp:taxon-name-part taxon-name-part-type="genus" reg="Coleus">C.</tp:taxon-name-part><tp:taxon-name-part taxon-name-part-type="species" reg="atropurpurea">atropurpurea</tp:taxon-name-part></tp:taxon-name></italic>. These two species are recognized as conspecific and are currently known as <italic><tp:taxon-name><tp:taxon-name-part taxon-name-part-type="genus" reg="Coleus">Coleus</tp:taxon-name-part><tp:taxon-name-part taxon-name-part-type="species" reg="scutellarioides">scutellarioides</tp:taxon-name-part></tp:taxon-name></italic> (<xref ref-type="bibr" rid="B11">Paton et al. (2019)</xref> with the result that the description has expanded to include the huge range in leaf size, shape and colour of the ornamental forms that are not seen in the wild form of Malaysian population. The description above is based on the wild form that has smaller, plain green leaves. Unlike <italic><tp:taxon-name><tp:taxon-name-part taxon-name-part-type="genus" reg="Scutellaria">Scutellaria</tp:taxon-name-part><tp:taxon-name-part taxon-name-part-type="species" reg="discolor">discolor</tp:taxon-name-part></tp:taxon-name></italic> Wall. ex Benth., it is not found deep in forest and is seldom found in flower. That it is usually associated with forest edge, often close to habitation, suggests that many of these populations have been established for their medicinal properties.</p><p>On account of it being extremely variable, <xref ref-type="bibr" rid="B6">Keng (1978)</xref> and <xref ref-type="bibr" rid="B1">Bramley (2019)</xref> did not recognise subspecific taxa, there being too many intermediate specimens. A view that is followed here.</p></tp:treatment-sec><tp:treatment-sec sec-type="distribution" id="SECID0EWMAG"><title>Distribution.</title><p>SE Asia (India, Myanmar, Thailand, Indo-China, S. China, Taiwan, throughout Malesia to Australia, Melanesia (Solomon Is.) and Polynesia. In Peninsular Malaysia, widespread (Johor, Melaka, Penang, Perak, Pahang and Selangor).</p></tp:treatment-sec><tp:treatment-sec sec-type="Provisional conservation status" id="SECID0E2MAG"><title>Provisional conservation status.</title><p>Least Concern. (Assessed by A.R. Rafidah).</p></tp:treatment-sec><tp:treatment-sec sec-type="ecology" id="SECID0EANAG"><title>Ecology.</title><p>In Peninsular Malaysia, from forest edge and often near villages throughout the lowlands to 350 m elevation (<xref ref-type="bibr" rid="B7">Kiew 2014</xref>), sometimes in forest by streams but not from limestone hills as reported by <xref ref-type="bibr" rid="B6">Keng (1978)</xref>. That the forest localities are often close to villages and it has medicinal uses suggests these populations may have been planted, particularly because this species seldom flowers but can easily be propagated by stem cuttings.</p></tp:treatment-sec><tp:treatment-sec sec-type="etymology" id="SECID0EONAG"><title>Etymology.</title><p>Greek -<italic>oides</italic> = resembling; <italic><tp:taxon-name><tp:taxon-name-part taxon-name-part-type="genus" reg="Scutellaria">Scutellaria</tp:taxon-name-part></tp:taxon-name></italic> L., a genus in <tp:taxon-name><tp:taxon-name-part taxon-name-part-type="family">Lamiaceae</tp:taxon-name-part></tp:taxon-name>.</p></tp:treatment-sec><tp:treatment-sec sec-type="Uses" id="SECID0ECOAG"><title>Uses.</title><p>In Peninsular Malaysia, it has always been commonly known as ‘coleus’ and in Malay as <italic>pokok ati-ati</italic>. Cultivated forms are popular ornamental plants and come in a great variety of multicoloured, variegated foliage. In Cameron Highlands, they are grown in great quantities for home gardens. The colour of plants grown in the highlands, ca. 2000 m, is more vivid than those grown in the lowlands.</p><p>It is a minor medicinal plant used to cure a wide range of ailments. <xref ref-type="bibr" rid="B2">Burkill (1966</xref>, pg. 643) reported it was a remedy for heart disease, heart burn, inflammation of heart; sensitive skin, stimulates digestion and for congestion of the liver that causes swellings of the hands and feet, amongst other ailments. Among the aboriginal population, the Besis people (now more commonly known as the Mah Meri) call it <italic>torek</italic>, and plant it around their graves. They also traditionally use it as the brush used for sprinkling holy rice-gruel over a new clearing (<xref ref-type="bibr" rid="B2">Burkill 1966</xref>).</p></tp:treatment-sec><tp:treatment-sec sec-type="material" id="SECID0EWOAG"><title>Peninsular Malaysia specimens examined</title><p>(* indicates specimens collected in villages that are presumed to be cultivated): <bold>Johor</bold>: Pulau Aor <italic>Fielding s.n. 1892</italic>. <bold>Melaka</bold>: <italic>Griffith 39</italic>57* 1845 (K), <italic>Burkill 35515</italic>*. <bold>Pahang</bold>: Bentong <italic>Burkill &amp; Md Haniff SFN 16536</italic>; Pekan <italic>Burkill &amp; Md Haniff SFN 17728</italic>; Sungai Telom <italic>Poore 538</italic> roadside; Tapah <italic>Burkill &amp; Md Haniff SFN 13527</italic>. <bold>Penang</bold>: <italic>Wallich s.n.</italic>* 1829 (K); <italic>Curtis 466</italic> Paya Tobong 1892; <italic>Sinclair SFN 39391</italic>* village, Pulau Betong. <bold>Perak</bold>: Bagan Datuk <italic>Md Haniff SFN 16273</italic>; Batu Kurau <italic>Md Haniff &amp; Sa’at SFN 13272</italic>; Gerik <italic>Burkill &amp; Md Haniff SFN 13647</italic>; Kampung Gajah <italic>Md Haniff SFN 16299</italic>; Kota Setir <italic>Md Haniff SFN 15924</italic>; Kuala Kangsar to Kota Lama, <italic>Md Haniff SFN 15562</italic>; Lubuk Merbok, <italic>Md Haniff SFN 15985</italic>, <italic>Md Haniff SFN 16004</italic>; Tanjung Malim – <italic>Burkill &amp; Md Haniff SFN 13500</italic>; Telok Anson <italic>Burkill &amp; Md Haniff SFN 15945</italic>, <italic>Md Haniff SFN 10315.</italic><bold>Selangor</bold>: Ulu Gombak <italic>T &amp; B 2823</italic> roadside [leaves multicoloured], <italic>Md Nur SFN 3423</italic>2 by stream; Kuala Lumpur <italic>Ridley s.n.</italic>* 1890 bunga ati-ati merah. <bold>Terengganu</bold>: Bundi <italic><tp:taxon-name><tp:taxon-name-part taxon-name-part-type="genus" reg="Rostado">Rostado</tp:taxon-name-part></tp:taxon-name> s.n.</italic></p></tp:treatment-sec><ref-list><ref id="B14"><mixed-citation xmlns:xlink="http://www.w3.org/1999/xlink" xlink:type="simple"><person-group><name name-style="western"><surname>Suddee</surname><given-names>S</given-names></name><name name-style="western"><surname>Paton</surname><given-names>AJ</given-names></name><name name-style="western"><surname>Parnell</surname><given-names>JAN</given-names></name></person-group> (<year>2004</year>) A taxonomic revision of the tribe <italic><tp:taxon-name><tp:taxon-name-part taxon-name-part-type="genus">Ocimeae</tp:taxon-name-part></tp:taxon-name></italic> Dumort. (<tp:taxon-name><tp:taxon-name-part taxon-name-part-type="family">Lamiaceae</tp:taxon-name-part></tp:taxon-name>) in continental South East Asia. II. <italic><tp:taxon-name><tp:taxon-name-part taxon-name-part-type="genus">Plectranthinae</tp:taxon-name-part></tp:taxon-name></italic>. Kew Bulletin 59(3): 379–414. <ext-link xlink:type="simple" ext-link-type="doi" xlink:href="10.2307/4110950">https://doi.org/10.2307/4110950</ext-link></mixed-citation></ref><ref id="B1"><mixed-citation xmlns:xlink="http://www.w3.org/1999/xlink" xlink:type="simple"><person-group><name name-style="western"><surname>Bramley</surname><given-names>GLC</given-names></name></person-group> (<year>2019</year>) <article-title><italic><tp:taxon-name><tp:taxon-name-part taxon-name-part-type="genus">Plectranthus</tp:taxon-name-part></tp:taxon-name></italic>. <tp:taxon-name><tp:taxon-name-part taxon-name-part-type="family">Lamiaceae</tp:taxon-name-part></tp:taxon-name>. Fl. Malesiana Ser.</article-title><source>I,</source><volume>23</volume>: <fpage>287</fpage>–<lpage>302</lpage>.</mixed-citation></ref><ref id="B12"><mixed-citation xmlns:xlink="http://www.w3.org/1999/xlink" xlink:type="simple"><person-group><name name-style="western"><surname>Ridley</surname><given-names>HN</given-names></name></person-group> (<year>1923</year>) <article-title><italic><tp:taxon-name><tp:taxon-name-part taxon-name-part-type="genus">Coleus</tp:taxon-name-part></tp:taxon-name></italic>.</article-title><source>Flora of Malay Peninsula</source><volume>2</volume>: <fpage>646</fpage>–<lpage>647</lpage>. <ext-link xlink:type="simple" ext-link-type="doi" xlink:href="10.1136/bmj.2.3276.646">https://doi.org/10.1136/bmj.2.3276.646</ext-link></mixed-citation></ref><ref id="B2"><mixed-citation xmlns:xlink="http://www.w3.org/1999/xlink" xlink:type="simple"><person-group><name name-style="western"><surname>Burkill</surname><given-names>IH</given-names></name></person-group> (<year>1966</year>) <italic><tp:taxon-name><tp:taxon-name-part taxon-name-part-type="genus">Coleus</tp:taxon-name-part></tp:taxon-name></italic>. Dictionary of Economic Products of Malay Peninsula (2<sup>nd</sup> ed.). Ministry of Agriculture and Co-operatives, Malaysia, 642–645.</mixed-citation></ref><ref id="B11"><mixed-citation xmlns:xlink="http://www.w3.org/1999/xlink" xlink:type="simple"><person-group><name name-style="western"><surname>Paton</surname><given-names>AJ</given-names></name><name name-style="western"><surname>Mwanyambo</surname><given-names>M</given-names></name><name name-style="western"><surname>Govaerts</surname><given-names>RHA</given-names></name><name name-style="western"><surname>Smith</surname><given-names>K</given-names></name><name name-style="western"><surname>Suddee</surname><given-names>S</given-names></name><name name-style="western"><surname>Phillipson</surname><given-names>PB</given-names></name><name name-style="western"><surname>Wilson</surname><given-names>TC</given-names></name><name name-style="western"><surname>Forster</surname><given-names>PI</given-names></name><name name-style="western"><surname>Culham</surname><given-names>A</given-names></name></person-group> (<year>2019</year>) <article-title>Nomenclatural changes in <italic><tp:taxon-name><tp:taxon-name-part taxon-name-part-type="genus">Coleus</tp:taxon-name-part></tp:taxon-name></italic> and <italic><tp:taxon-name><tp:taxon-name-part taxon-name-part-type="genus">Plectranthus</tp:taxon-name-part></tp:taxon-name></italic> (<tp:taxon-name><tp:taxon-name-part taxon-name-part-type="family">Lamiaceae</tp:taxon-name-part></tp:taxon-name>): A tale of more than two genera.</article-title><source>PhytoKeys</source><volume>129</volume>: <fpage>1</fpage>–<lpage>158</lpage>. <ext-link xlink:type="simple" ext-link-type="doi" xlink:href="10.3897/phytokeys.129.34988">https://doi.org/10.3897/phytokeys.129.34988</ext-link></mixed-citation></ref><ref id="B6"><mixed-citation xmlns:xlink="http://www.w3.org/1999/xlink" xlink:type="simple"><person-group><name name-style="western"><surname>Keng</surname><given-names>H</given-names></name></person-group> (<year>1978</year>) <article-title><italic><tp:taxon-name><tp:taxon-name-part taxon-name-part-type="genus">Plectranthus</tp:taxon-name-part></tp:taxon-name></italic>. Flora Malesiana Ser. I.</article-title><volume>8</volume>: <fpage>382</fpage>–<lpage>393</lpage>.</mixed-citation></ref><ref id="B7"><mixed-citation xmlns:xlink="http://www.w3.org/1999/xlink" xlink:type="simple"><person-group><name name-style="western"><surname>Kiew</surname><given-names>R</given-names></name></person-group> (<year>2014</year>) <tp:taxon-name><tp:taxon-name-part taxon-name-part-type="family">Labiatae</tp:taxon-name-part></tp:taxon-name>. Henderson’s Malaysian Wild Flowers Dicotyledons. Malaysian Nature Society, Kuala Lumpur, 292–300.</mixed-citation></ref></ref-list></tp:taxon-treatment>
